# Supplementary material for: Development of an Immunochromatography Assay to Detect Marburg Virus and Ravn Virus
Source: Viruses. 2023 Nov 29;15(12):2349. doi: 10.3390/v15122349 (PMC10747695; doi:10.3390/v15122349)
Supplement: Supplementary file 1 [file viruses-15-02349-s001.zip]

Archive with 1 entries (1 files):
- viruses-2686418-supplementary.pdf
